# Supplementary material for: APPLICATION OF TIME-AVERAGED AND INTEGRAL-BASED MEASURE FOR MEASUREMENT RESULTS VARIABILITY REDUCTION IN GSM/DCS/UMTS SYSTEMS
Source: Radiat Prot Dosimetry. 2019 Jul 12;187(2):191–214. doi: 10.1093/rpd/ncz154 (PMC7203997; doi:10.1093/rpd/ncz154)
Supplement: Supplementary_material_for_Radiation_Protection_Dosimetry_Manuscript_2019_ncz154 [file supplementary_material_for_radiation_protection_dosimetry_manuscript_2019_ncz154.zip]

Archive with 174 entries (170 files):
- Supplementary material for Radiation Protection Dosimetry Manuscript 2019/
- Supplementary material for Radiation Protection Dosimetry Manuscript 2019/Location1_Figures_1stWeek/
- Supplementary material for Radiation Protection Dosimetry Manuscript 2019/Location1_Figures_1stWeek/Figure1_DCS_1stWeek.eps
- Supplementary material for Radiation Protection Dosimetry Manuscript 2019/Location1_Figures_1stWeek/Figure1_DCS_1stWeek.jpg
- Supplementary material for Radiation Protection Dosimetry Manuscript 2019/Location1_Figures_1stWeek/Figure1_DCS_1stWeek.pdf
- Supplementary material for Radiation Protection Dosimetry Manuscript 2019/Location1_Figures_1stWeek/Figure1_UMTS_1stWeek.eps
- Supplementary material for Radiation Protection Dosimetry Manuscript 2019/Location1_Figures_1stWeek/Figure1_UMTS_1stWeek.jpg
- Supplementary material for Radiation Protection Dosimetry Manuscript 2019/Location1_Figures_1stWeek/Figure1_UMTS_1stWeek.pdf
- Supplementary material for Radiation Protection Dosimetry Manuscript 2019/Location1_Figures_1stWeek/Figure2_DCS_1stWeek.eps
- Supplementary material for Radiation Protection Dosimetry Manuscript 2019/Location1_Figures_1stWeek/Figure2_DCS_1stWeek.jpg
- Supplementary material for Radiation Protection Dosimetry Manuscript 2019/Location1_Figures_1stWeek/Figure2_DCS_1stWeek.pdf
- Supplementary material for Radiation Protection Dosimetry Manuscript 2019/Location1_Figures_1stWeek/Figure2_UMTS_1stWeek.eps
- Supplementary material for Radiation Protection Dosimetry Manuscript 2019/Location1_Figures_1stWeek/Figure2_UMTS_1stWeek.jpg
- Supplementary material for Radiation Protection Dosimetry Manuscript 2019/Location1_Figures_1stWeek/Figure2_UMTS_1stWeek.pdf
- Supplementary material for Radiation Protection Dosimetry Manuscript 2019/Location1_Figures_1stWeek/Figure3_DCS_1stWeek.eps
- Supplementary material for Radiation Protection Dosimetry Manuscript 2019/Location1_Figures_1stWeek/Figure3_DCS_1stWeek.jpg
- Supplementary material for Radiation Protection Dosimetry Manuscript 2019/Location1_Figures_1stWeek/Figure3_DCS_1stWeek.pdf
- Supplementary material for Radiation Protection Dosimetry Manuscript 2019/Location1_Figures_1stWeek/Figure3_UMTS_1stWeek.eps
- Supplementary material for Radiation Protection Dosimetry Manuscript 2019/Location1_Figures_1stWeek/Figure3_UMTS_1stWeek.jpg
- Supplementary material for Radiation Protection Dosimetry Manuscript 2019/Location1_Figures_1stWeek/Figure3_UMTS_1stWeek.pdf
- Supplementary material for Radiation Protection Dosimetry Manuscript 2019/Location1_Figures_1stWeek/Figure4_DCS_1stWeek.eps
- Supplementary material for Radiation Protection Dosimetry Manuscript 2019/Location1_Figures_1stWeek/Figure4_DCS_1stWeek.jpg
- Supplementary material for Radiation Protection Dosimetry Manuscript 2019/Location1_Figures_1stWeek/Figure4_DCS_1stWeek.pdf
- Supplementary material for Radiation Protection Dosimetry Manuscript 2019/Location1_Figures_1stWeek/Figure4_UMTS_1stWeek.eps
- Supplementary material for Radiation Protection Dosimetry Manuscript 2019/Location1_Figures_1stWeek/Figure4_UMTS_1stWeek.jpg
- Supplementary material for Radiation Protection Dosimetry Manuscript 2019/Location1_Figures_1stWeek/Figure4_UMTS_1stWeek.pdf
- Supplementary material for Radiation Protection Dosimetry Manuscript 2019/Location1_Figures_1stWeek/Figure5_DCS_1stWeek.eps
- Supplementary material for Radiation Protection Dosimetry Manuscript 2019/Location1_Figures_1stWeek/Figure5_DCS_1stWeek.jpg
- Supplementary material for Radiation Protection Dosimetry Manuscript 2019/Location1_Figures_1stWeek/Figure5_DCS_1stWeek.pdf
- Supplementary material for Radiation Protection Dosimetry Manuscript 2019/Location1_Figures_1stWeek/Figure5_UMTS_1stWeek.eps
- Supplementary material for Radiation Protection Dosimetry Manuscript 2019/Location1_Figures_1stWeek/Figure5_UMTS_1stWeek.jpg
- Supplementary material for Radiation Protection Dosimetry Manuscript 2019/Location1_Figures_1stWeek/Figure5_UMTS_1stWeek.pdf
- Supplementary material for Radiation Protection Dosimetry Manuscript 2019/Location1_Figures_1stWeek/Figure6_DCS_1stWeek.eps
- Supplementary material for Radiation Protection Dosimetry Manuscript 2019/Location1_Figures_1stWeek/Figure6_DCS_1stWeek.jpg
- Supplementary material for Radiation Protection Dosimetry Manuscript 2019/Location1_Figures_1stWeek/Figure6_DCS_1stWeek.pdf
- Supplementary material for Radiation Protection Dosimetry Manuscript 2019/Location1_Figures_1stWeek/Figure6_UMTS_1stWeek.eps
- Supplementary material for Radiation Protection Dosimetry Manuscript 2019/Location1_Figures_1stWeek/Figure6_UMTS_1stWeek.jpg
- Supplementary material for Radiation Protection Dosimetry Manuscript 2019/Location1_Figures_1stWeek/Figure6_UMTS_1stWeek.pdf
- Supplementary material for Radiation Protection Dosimetry Manuscript 2019/Location1_Figures_1stWeek/Figure7_DCS_1stWeek.eps
- Supplementary material for Radiation Protection Dosimetry Manuscript 2019/Location1_Figures_1stWeek/Figure7_DCS_1stWeek.jpg
- Supplementary material for Radiation Protection Dosimetry Manuscript 2019/Location1_Figures_1stWeek/Figure7_DCS_1stWeek.pdf
- Supplementary material for Radiation Protection Dosimetry Manuscript 2019/Location1_Figures_1stWeek/Figure7_UMTS_1stWeek.eps
- Supplementary material for Radiation Protection Dosimetry Manuscript 2019/Location1_Figures_1stWeek/Figure7_UMTS_1stWeek.jpg
- Supplementary material for Radiation Protection Dosimetry Manuscript 2019/Location1_Figures_1stWeek/Figure7_UMTS_1stWeek.pdf
- Supplementary material for Radiation Protection Dosimetry Manuscript 2019/Location1_Figures_2ndWeek/
- Supplementary material for Radiation Protection Dosimetry Manuscript 2019/Location1_Figures_2ndWeek/Figure1_DCS_2ndWeek.eps
- Supplementary material for Radiation Protection Dosimetry Manuscript 2019/Location1_Figures_2ndWeek/Figure1_DCS_2ndWeek.jpg
- Supplementary material for Radiation Protection Dosimetry Manuscript 2019/Location1_Figures_2ndWeek/Figure1_DCS_2ndWeek.pdf
- Supplementary material for Radiation Protection Dosimetry Manuscript 2019/Location1_Figures_2ndWeek/Figure1_GSM_2ndWeek.eps
- Supplementary material for Radiation Protection Dosimetry Manuscript 2019/Location1_Figures_2ndWeek/Figure1_GSM_2ndWeek.jpg
- Supplementary material for Radiation Protection Dosimetry Manuscript 2019/Location1_Figures_2ndWeek/Figure1_GSM_2ndWeek.pdf
- Supplementary material for Radiation Protection Dosimetry Manuscript 2019/Location1_Figures_2ndWeek/Figure1_UMTS_2ndWeek.eps
- Supplementary material for Radiation Protection Dosimetry Manuscript 2019/Location1_Figures_2ndWeek/Figure1_UMTS_2ndWeek.jpg
- Supplementary material for Radiation Protection Dosimetry Manuscript 2019/Location1_Figures_2ndWeek/Figure1_UMTS_2ndWeek.pdf
- Supplementary material for Radiation Protection Dosimetry Manuscript 2019/Location1_Figures_2ndWeek/Figure2_DCS_2ndWeek.eps
- Supplementary material for Radiation Protection Dosimetry Manuscript 2019/Location1_Figures_2ndWeek/Figure2_DCS_2ndWeek.jpg
- Supplementary material for Radiation Protection Dosimetry Manuscript 2019/Location1_Figures_2ndWeek/Figure2_DCS_2ndWeek.pdf
- Supplementary material for Radiation Protection Dosimetry Manuscript 2019/Location1_Figures_2ndWeek/Figure2_GSM_2ndWeek.eps
- Supplementary material for Radiation Protection Dosimetry Manuscript 2019/Location1_Figures_2ndWeek/Figure2_GSM_2ndWeek.jpg
- Supplementary material for Radiation Protection Dosimetry Manuscript 2019/Location1_Figures_2ndWeek/Figure2_GSM_2ndWeek.pdf
- Supplementary material for Radiation Protection Dosimetry Manuscript 2019/Location1_Figures_2ndWeek/Figure2_UMTS_2ndWeek.eps
- Supplementary material for Radiation Protection Dosimetry Manuscript 2019/Location1_Figures_2ndWeek/Figure2_UMTS_2ndWeek.jpg
- Supplementary material for Radiation Protection Dosimetry Manuscript 2019/Location1_Figures_2ndWeek/Figure2_UMTS_2ndWeek.pdf
- Supplementary material for Radiation Protection Dosimetry Manuscript 2019/Location1_Figures_2ndWeek/Figure3_DCS_2ndWeek.eps
- Supplementary material for Radiation Protection Dosimetry Manuscript 2019/Location1_Figures_2ndWeek/Figure3_DCS_2ndWeek.jpg
- Supplementary material for Radiation Protection Dosimetry Manuscript 2019/Location1_Figures_2ndWeek/Figure3_DCS_2ndWeek.pdf
- Supplementary material for Radiation Protection Dosimetry Manuscript 2019/Location1_Figures_2ndWeek/Figure3_GSM_2ndWeek.eps
- Supplementary material for Radiation Protection Dosimetry Manuscript 2019/Location1_Figures_2ndWeek/Figure3_GSM_2ndWeek.jpg
- Supplementary material for Radiation Protection Dosimetry Manuscript 2019/Location1_Figures_2ndWeek/Figure3_GSM_2ndWeek.pdf
- Supplementary material for Radiation Protection Dosimetry Manuscript 2019/Location1_Figures_2ndWeek/Figure3_UMTS_2ndWeek.eps
- Supplementary material for Radiation Protection Dosimetry Manuscript 2019/Location1_Figures_2ndWeek/Figure3_UMTS_2ndWeek.jpg
- Supplementary material for Radiation Protection Dosimetry Manuscript 2019/Location1_Figures_2ndWeek/Figure3_UMTS_2ndWeek.pdf
- Supplementary material for Radiation Protection Dosimetry Manuscript 2019/Location1_Figures_2ndWeek/Figure4_DCS_2ndWeek.eps
- Supplementary material for Radiation Protection Dosimetry Manuscript 2019/Location1_Figures_2ndWeek/Figure4_DCS_2ndWeek.jpg
- Supplementary material for Radiation Protection Dosimetry Manuscript 2019/Location1_Figures_2ndWeek/Figure4_DCS_2ndWeek.pdf
- Supplementary material for Radiation Protection Dosimetry Manuscript 2019/Location1_Figures_2ndWeek/Figure4_GSM_2ndWeek.eps
- Supplementary material for Radiation Protection Dosimetry Manuscript 2019/Location1_Figures_2ndWeek/Figure4_GSM_2ndWeek.jpg
- Supplementary material for Radiation Protection Dosimetry Manuscript 2019/Location1_Figures_2ndWeek/Figure4_GSM_2ndWeek.pdf
- Supplementary material for Radiation Protection Dosimetry Manuscript 2019/Location1_Figures_2ndWeek/Figure4_UMTS_2ndWeek.eps
- Supplementary material for Radiation Protection Dosimetry Manuscript 2019/Location1_Figures_2ndWeek/Figure4_UMTS_2ndWeek.jpg
- Supplementary material for Radiation Protection Dosimetry Manuscript 2019/Location1_Figures_2ndWeek/Figure4_UMTS_2ndWeek.pdf
- Supplementary material for Radiation Protection Dosimetry Manuscript 2019/Location1_Figures_2ndWeek/Figure5_DCS_2ndWeek.eps
- Supplementary material for Radiation Protection Dosimetry Manuscript 2019/Location1_Figures_2ndWeek/Figure5_DCS_2ndWeek.jpg
- Supplementary material for Radiation Protection Dosimetry Manuscript 2019/Location1_Figures_2ndWeek/Figure5_DCS_2ndWeek.pdf
- Supplementary material for Radiation Protection Dosimetry Manuscript 2019/Location1_Figures_2ndWeek/Figure5_GSM_2ndWeek.eps
- Supplementary material for Radiation Protection Dosimetry Manuscript 2019/Location1_Figures_2ndWeek/Figure5_GSM_2ndWeek.jpg
- Supplementary material for Radiation Protection Dosimetry Manuscript 2019/Location1_Figures_2ndWeek/Figure5_GSM_2ndWeek.pdf
- Supplementary material for Radiation Protection Dosimetry Manuscript 2019/Location1_Figures_2ndWeek/Figure5_UMTS_2ndWeek.eps
- Supplementary material for Radiation Protection Dosimetry Manuscript 2019/Location1_Figures_2ndWeek/Figure5_UMTS_2ndWeek.jpg
- Supplementary material for Radiation Protection Dosimetry Manuscript 2019/Location1_Figures_2ndWeek/Figure5_UMTS_2ndWeek.pdf
- Supplementary material for Radiation Protection Dosimetry Manuscript 2019/Location1_Figures_2ndWeek/Figure6_DCS_2ndWeek.eps
- Supplementary material for Radiation Protection Dosimetry Manuscript 2019/Location1_Figures_2ndWeek/Figure6_DCS_2ndWeek.jpg
- Supplementary material for Radiation Protection Dosimetry Manuscript 2019/Location1_Figures_2ndWeek/Figure6_DCS_2ndWeek.pdf
- Supplementary material for Radiation Protection Dosimetry Manuscript 2019/Location1_Figures_2ndWeek/Figure6_GSM_2ndWeek.eps
- Supplementary material for Radiation Protection Dosimetry Manuscript 2019/Location1_Figures_2ndWeek/Figure6_GSM_2ndWeek.jpg
- Supplementary material for Radiation Protection Dosimetry Manuscript 2019/Location1_Figures_2ndWeek/Figure6_GSM_2ndWeek.pdf
- Supplementary material for Radiation Protection Dosimetry Manuscript 2019/Location1_Figures_2ndWeek/Figure6_UMTS_2ndWeek.eps
- Supplementary material for Radiation Protection Dosimetry Manuscript 2019/Location1_Figures_2ndWeek/Figure6_UMTS_2ndWeek.jpg
- Supplementary material for Radiation Protection Dosimetry Manuscript 2019/Location1_Figures_2ndWeek/Figure6_UMTS_2ndWeek.pdf
- Supplementary material for Radiation Protection Dosimetry Manuscript 2019/Location1_Figures_2ndWeek/Figure7_DCS_2ndWeek.eps
- Supplementary material for Radiation Protection Dosimetry Manuscript 2019/Location1_Figures_2ndWeek/Figure7_DCS_2ndWeek.jpg
- Supplementary material for Radiation Protection Dosimetry Manuscript 2019/Location1_Figures_2ndWeek/Figure7_DCS_2ndWeek.pdf
- Supplementary material for Radiation Protection Dosimetry Manuscript 2019/Location1_Figures_2ndWeek/Figure7_GSM_2ndWeek.eps
- Supplementary material for Radiation Protection Dosimetry Manuscript 2019/Location1_Figures_2ndWeek/Figure7_GSM_2ndWeek.jpg
- Supplementary material for Radiation Protection Dosimetry Manuscript 2019/Location1_Figures_2ndWeek/Figure7_GSM_2ndWeek.pdf
- Supplementary material for Radiation Protection Dosimetry Manuscript 2019/Location1_Figures_2ndWeek/Figure7_UMTS_2ndWeek.eps
- Supplementary material for Radiation Protection Dosimetry Manuscript 2019/Location1_Figures_2ndWeek/Figure7_UMTS_2ndWeek.jpg
- Supplementary material for Radiation Protection Dosimetry Manuscript 2019/Location1_Figures_2ndWeek/Figure7_UMTS_2ndWeek.pdf
- Supplementary material for Radiation Protection Dosimetry Manuscript 2019/Location1_Figures_3rdWeek/
- Supplementary material for Radiation Protection Dosimetry Manuscript 2019/Location1_Figures_3rdWeek/Figure1_DCS_3rdWeek.eps
- Supplementary material for Radiation Protection Dosimetry Manuscript 2019/Location1_Figures_3rdWeek/Figure1_DCS_3rdWeek.jpg
- Supplementary material for Radiation Protection Dosimetry Manuscript 2019/Location1_Figures_3rdWeek/Figure1_DCS_3rdWeek.pdf
- Supplementary material for Radiation Protection Dosimetry Manuscript 2019/Location1_Figures_3rdWeek/Figure1_GSM_3rdWeek.eps
- Supplementary material for Radiation Protection Dosimetry Manuscript 2019/Location1_Figures_3rdWeek/Figure1_GSM_3rdWeek.jpg
- Supplementary material for Radiation Protection Dosimetry Manuscript 2019/Location1_Figures_3rdWeek/Figure1_GSM_3rdWeek.pdf
- Supplementary material for Radiation Protection Dosimetry Manuscript 2019/Location1_Figures_3rdWeek/Figure1_UMTS_3rdWeek.eps
- Supplementary material for Radiation Protection Dosimetry Manuscript 2019/Location1_Figures_3rdWeek/Figure1_UMTS_3rdWeek.jpg
- Supplementary material for Radiation Protection Dosimetry Manuscript 2019/Location1_Figures_3rdWeek/Figure1_UMTS_3rdWeek.pdf
- Supplementary material for Radiation Protection Dosimetry Manuscript 2019/Location1_Figures_3rdWeek/Figure2_DCS_3rdWeek.eps
- Supplementary material for Radiation Protection Dosimetry Manuscript 2019/Location1_Figures_3rdWeek/Figure2_DCS_3rdWeek.jpg
- Supplementary material for Radiation Protection Dosimetry Manuscript 2019/Location1_Figures_3rdWeek/Figure2_DCS_3rdWeek.pdf
- Supplementary material for Radiation Protection Dosimetry Manuscript 2019/Location1_Figures_3rdWeek/Figure2_GSM_3rdWeek.eps
- Supplementary material for Radiation Protection Dosimetry Manuscript 2019/Location1_Figures_3rdWeek/Figure2_GSM_3rdWeek.jpg
- Supplementary material for Radiation Protection Dosimetry Manuscript 2019/Location1_Figures_3rdWeek/Figure2_GSM_3rdWeek.pdf
- Supplementary material for Radiation Protection Dosimetry Manuscript 2019/Location1_Figures_3rdWeek/Figure2_UMTS_3rdWeek.eps
- Supplementary material for Radiation Protection Dosimetry Manuscript 2019/Location1_Figures_3rdWeek/Figure2_UMTS_3rdWeek.jpg
- Supplementary material for Radiation Protection Dosimetry Manuscript 2019/Location1_Figures_3rdWeek/Figure2_UMTS_3rdWeek.pdf
- Supplementary material for Radiation Protection Dosimetry Manuscript 2019/Location1_Figures_3rdWeek/Figure3_DCS_3rdWeek.eps
- Supplementary material for Radiation Protection Dosimetry Manuscript 2019/Location1_Figures_3rdWeek/Figure3_DCS_3rdWeek.jpg
- Supplementary material for Radiation Protection Dosimetry Manuscript 2019/Location1_Figures_3rdWeek/Figure3_DCS_3rdWeek.pdf
- Supplementary material for Radiation Protection Dosimetry Manuscript 2019/Location1_Figures_3rdWeek/Figure3_GSM_3rdWeek.eps
- Supplementary material for Radiation Protection Dosimetry Manuscript 2019/Location1_Figures_3rdWeek/Figure3_GSM_3rdWeek.jpg
- Supplementary material for Radiation Protection Dosimetry Manuscript 2019/Location1_Figures_3rdWeek/Figure3_GSM_3rdWeek.pdf
- Supplementary material for Radiation Protection Dosimetry Manuscript 2019/Location1_Figures_3rdWeek/Figure3_UMTS_3rdWeek.eps
- Supplementary material for Radiation Protection Dosimetry Manuscript 2019/Location1_Figures_3rdWeek/Figure3_UMTS_3rdWeek.jpg
- Supplementary material for Radiation Protection Dosimetry Manuscript 2019/Location1_Figures_3rdWeek/Figure3_UMTS_3rdWeek.pdf
- Supplementary material for Radiation Protection Dosimetry Manuscript 2019/Location1_Figures_3rdWeek/Figure4_DCS_3rdWeek.eps
- Supplementary material for Radiation Protection Dosimetry Manuscript 2019/Location1_Figures_3rdWeek/Figure4_DCS_3rdWeek.jpg
- Supplementary material for Radiation Protection Dosimetry Manuscript 2019/Location1_Figures_3rdWeek/Figure4_DCS_3rdWeek.pdf
- Supplementary material for Radiation Protection Dosimetry Manuscript 2019/Location1_Figures_3rdWeek/Figure4_GSM_3rdWeek.eps
- Supplementary material for Radiation Protection Dosimetry Manuscript 2019/Location1_Figures_3rdWeek/Figure4_GSM_3rdWeek.jpg
- Supplementary material for Radiation Protection Dosimetry Manuscript 2019/Location1_Figures_3rdWeek/Figure4_GSM_3rdWeek.pdf
- Supplementary material for Radiation Protection Dosimetry Manuscript 2019/Location1_Figures_3rdWeek/Figure4_UMTS_3rdWeek.eps
- Supplementary material for Radiation Protection Dosimetry Manuscript 2019/Location1_Figures_3rdWeek/Figure4_UMTS_3rdWeek.jpg
- Supplementary material for Radiation Protection Dosimetry Manuscript 2019/Location1_Figures_3rdWeek/Figure4_UMTS_3rdWeek.pdf
- Supplementary material for Radiation Protection Dosimetry Manuscript 2019/Location1_Figures_3rdWeek/Figure5_DCS_3rdWeek.eps
- Supplementary material for Radiation Protection Dosimetry Manuscript 2019/Location1_Figures_3rdWeek/Figure5_DCS_3rdWeek.jpg
- Supplementary material for Radiation Protection Dosimetry Manuscript 2019/Location1_Figures_3rdWeek/Figure5_DCS_3rdWeek.pdf
- Supplementary material for Radiation Protection Dosimetry Manuscript 2019/Location1_Figures_3rdWeek/Figure5_GSM_3rdWeek.eps
- Supplementary material for Radiation Protection Dosimetry Manuscript 2019/Location1_Figures_3rdWeek/Figure5_GSM_3rdWeek.jpg
- Supplementary material for Radiation Protection Dosimetry Manuscript 2019/Location1_Figures_3rdWeek/Figure5_GSM_3rdWeek.pdf
- Supplementary material for Radiation Protection Dosimetry Manuscript 2019/Location1_Figures_3rdWeek/Figure5_UMTS_3rdWeek.eps
- Supplementary material for Radiation Protection Dosimetry Manuscript 2019/Location1_Figures_3rdWeek/Figure5_UMTS_3rdWeek.jpg
- Supplementary material for Radiation Protection Dosimetry Manuscript 2019/Location1_Figures_3rdWeek/Figure5_UMTS_3rdWeek.pdf
- Supplementary material for Radiation Protection Dosimetry Manuscript 2019/Location1_Figures_3rdWeek/Figure6_DCS_3rdWeek.eps
- Supplementary material for Radiation Protection Dosimetry Manuscript 2019/Location1_Figures_3rdWeek/Figure6_DCS_3rdWeek.jpg
- Supplementary material for Radiation Protection Dosimetry Manuscript 2019/Location1_Figures_3rdWeek/Figure6_DCS_3rdWeek.pdf
- Supplementary material for Radiation Protection Dosimetry Manuscript 2019/Location1_Figures_3rdWeek/Figure6_GSM_3rdWeek.eps
- Supplementary material for Radiation Protection Dosimetry Manuscript 2019/Location1_Figures_3rdWeek/Figure6_GSM_3rdWeek.jpg
- Supplementary material for Radiation Protection Dosimetry Manuscript 2019/Location1_Figures_3rdWeek/Figure6_GSM_3rdWeek.pdf
- Supplementary material for Radiation Protection Dosimetry Manuscript 2019/Location1_Figures_3rdWeek/Figure6_UMTS_3rdWeek.eps
- Supplementary material for Radiation Protection Dosimetry Manuscript 2019/Location1_Figures_3rdWeek/Figure6_UMTS_3rdWeek.jpg
- Supplementary material for Radiation Protection Dosimetry Manuscript 2019/Location1_Figures_3rdWeek/Figure6_UMTS_3rdWeek.pdf
- Supplementary material for Radiation Protection Dosimetry Manuscript 2019/Location1_Figures_3rdWeek/Figure7_DCS_3rdWeek.eps
- Supplementary material for Radiation Protection Dosimetry Manuscript 2019/Location1_Figures_3rdWeek/Figure7_DCS_3rdWeek.jpg
- Supplementary material for Radiation Protection Dosimetry Manuscript 2019/Location1_Figures_3rdWeek/Figure7_DCS_3rdWeek.pdf
- Supplementary material for Radiation Protection Dosimetry Manuscript 2019/Location1_Figures_3rdWeek/Figure7_GSM_3rdWeek.eps
- Supplementary material for Radiation Protection Dosimetry Manuscript 2019/Location1_Figures_3rdWeek/Figure7_GSM_3rdWeek.jpg
- Supplementary material for Radiation Protection Dosimetry Manuscript 2019/Location1_Figures_3rdWeek/Figure7_GSM_3rdWeek.pdf
- Supplementary material for Radiation Protection Dosimetry Manuscript 2019/Location1_Figures_3rdWeek/Figure7_UMTS_3rdWeek.eps
- Supplementary material for Radiation Protection Dosimetry Manuscript 2019/Location1_Figures_3rdWeek/Figure7_UMTS_3rdWeek.jpg
- Supplementary material for Radiation Protection Dosimetry Manuscript 2019/Location1_Figures_3rdWeek/Figure7_UMTS_3rdWeek.pdf
- Supplementary material for Radiation Protection Dosimetry Manuscript 2019/Tables_2ndWeek.pdf
- Supplementary material for Radiation Protection Dosimetry Manuscript 2019/Tables_3rdWeek.pdf
